# Supplementary material for: Development of High-Titer Antidrug Antibodies in a Phase 1b/2a Infant Clesrovimab Trial Are Associated With RSV Exposure Beyond Day 150
Source: J Infect Dis. 2024 Nov 26;231(3):e488–96. doi: 10.1093/infdis/jiae582 (PMC11911791; doi:10.1093/infdis/jiae582)
Supplement: jiae582_Supplementary_Data [file jiae582_supplementary_data.zip]

Archive with 2 entries (2 files):
- JID-80548R1_manuscriptsupplementalfigureswithlegends_revised.pdf
- JID-80548R1_supplementalfigurelegends_revised.docx
